# Supplementary material for: Using mass cytometry to probe the STAT signaling landscape in circulating immune cells in Rheumatoid Arthritis uncovers signaling dysregulation and correlation with disease activity
Source: Front Med (Lausanne). 2025 Dec 9;12:1622537. doi: 10.3389/fmed.2025.1622537 (PMC12722927; doi:10.3389/fmed.2025.1622537)
Supplement: Supplementary file 3 [file Table_2.xlsx]

## Sheet: Sheet1
	Supplementary Table 2. Rheumatoid Arthritis patients demographic and clinical information.
	Study number	Sex	Age at sample	Disease duration (years)	Status	ESR	CRP	Highest RF titer	Anti-CCP titer	DAS-ESR	DAS-CRP	CDAI	Tender Joints	Swollen Joints	c-DMARD	b-DMARDS	Prednisone (mg/day)
	1	M	68.074	8.68493	Moderate	34	13.3	1:80	Neg	3.89526	3.3445	14	0	7	MTX 7.5 mg/wk	Cimzia	0
	2	M	71.8082	30.3096	Mild	9	0.5	1:1280	149	1.84606	1.41397	3.1	0	0	0	Humira	0
	3	F	66.2301	8.31233	Moderate	42	1.8	Neg	Neg	5.51394	4.22823	22	6	6	MTX 20 mg/wk	Cimzia	2
	4	M	61.7589	17.6575	Mild	33	9.8	48.6	210	3.20356	2.57264	4.9	0	1	MTX 20 mg/wk	N/A	0
	5	F	59.2192	7.67123	Mild	24	6.4	20.3	Neg	2.78464	2.24053	4	0	1	MTX 7.5 mg/wk	N/A	0
	6	F	38.7425	7.37808	Mild	14	4.4	530	264	N/A	N/A	N/A	2	2	MTX 20 mg/wk	N/A	5
	7	F	69.274	13.8082	Mild	26	3.9	578	227	3.26067	2.51212	4.6	1	0	MTX 20 mg/wk	Enbrel	5
	8	F	50.5671	13.8082	Mild	20	0.6	204	193	3.21701	2.2492	8	0	0	MTX 20 mg/wk, SSA 1 g/d	Humira	5
	9	F	43.8247	N/A	Mild	8	1.4	169	191	2.02961	1.84917	4.8	0	0	MTX 20 mg/wk	Enbrel	5
	10	F	43.8247	N/A	Mild	17	1	169	191	3.5412	2.76748	9.1	3	0	MTX 20 mg/wk	Enbrel	1
	11	F	62.4822	6.71781	Mild	31	9.4	Neg	144	3.28579	2.68505	4.3	1	1	MTX 15 mg/wk	N/A	0
	12	F	52.4493	8.90411	Moderate	35	11.5	1220	219	4.02874	3.40926	7.6	1	1	MTX 15 mg/wk	N/A	0
	13	F	41.8685	4.32329	Mild	25	0.9	204	226	3.27521	2.21307	8.2	0	0	MTX 15 mg/wk	Humira	5
	14	F	91.0986	N/A	Mild	45	1.2	N/A	212	4.24062	2.8198	7.6	2	0	No	Enbrel	5
	15	F	91.1178	N/A	Moderate	8	0.4	N/A	212	3.66008	3.2856	28.6	0	17	MTX 17.5 mg/wk	Orencia	7.5
	16	F	58.1589	N/A	Mild	21	1.4	N/A	198	2.52317	1.66717	5.8	0	0	No	N/A	5
	17	F	67.2877	7.31781	Mild	37	4.3	432	191	3.39174	2.42447	10.2	0	5	MTX 15 mg/wk	N/A	0
	18	F	67.3068	7.33699	Moderate	49	6.1	432	191	4.26037	3.20173	11.1	1	5	MTX 20 mg/wk	N/A	0
	19	F	66.126	41.3616	Remission	12	0.6	428	193	1.76743	1.1572	0.4	0	0	No	N/A	0
	20	F	49.2411	1.60548	Moderate	10	17	234.4	160	4.03264	4.42137	31.3	1	23	SSA 3 g/d	Orencia	10
	21	F	68.5699	4.21096	Mild	25	4.1	148.9	189	3.40121	2.69453	10.3	0	1	MTX 7.5 mg/wk	Humira	5
