# Supplementary material for: Using mass cytometry to probe the STAT signaling landscape in circulating immune cells in Rheumatoid Arthritis uncovers signaling dysregulation and correlation with disease activity
Source: Front Med (Lausanne). 2025 Dec 9;12:1622537. doi: 10.3389/fmed.2025.1622537 (PMC12722927; doi:10.3389/fmed.2025.1622537)
Supplement: Supplementary file 5 [file Table_4.xlsx]

## Sheet: Sheet1
Supplementary Table 4. Multiple Mann-Whitney tests results of percentage of circulating immune cells. Significant results are shown as YES [FDR(q)=1%.
	Correction for multiple testing by Original FDR method (Benjamini and Hochberg)
	Discovery?	P value	Mean rank of RA	Mean rank of Control	Mean rank diff.	Mann-Whitney U	q value	-log2(q value)
Tbet	No	0.662542	15.48	17.1	-1.624	94	0.703951	0.5065
Treg	No	0.05794	18.14	11.5	6.643	60	0.131331	2.929
CD4 naïve	No	0.603223	15.38	17.3	-1.919	92	0.661599	0.596
CD4 CD62L naïve	No	0.574455	15.33	17.4	-2.067	91	0.659151	0.6013
CD4 memory	No	0.087138	17.95	11.9	6.052	64	0.185168	2.433
CD4 CD62L central mem	No	0.018861	18.62	10.5	8.119	50	0.053439	4.226
CD4 cm CCRs	No	0.0119	13.21	21.85	-8.636	46.5	0.051217	4.287
CD4 CD62Lneg em	No	0.374916	17.02	13.85	3.174	83.5	0.455255	1.135
CD4 CD62L neg em CCRs	Yes	8.8e-05	11.93	24.55	-12.62	19.5	0.00298	8.391
NKT	No	0.102158	17.86	12.1	5.757	66	0.192965	2.374
gd	No	0.183247	17.52	12.8	4.724	73	0.2832	1.82
CD8 naïve	No	0.232834	17.38	13.1	4.281	76	0.329849	1.6
CD8 mem	No	0.342867	14.9	18.3	-3.395	82	0.431758	1.212
CD8 CD62L mem	No	0.819325	16.29	15.4	0.8857	99	0.819325	0.2875
CD8 CD62L mem CCRs	No	0.048639	13.79	20.65	-6.864	58.5	0.127209	2.975
CD8 CD62Lneg mem	No	0.232834	14.62	18.9	-4.281	76	0.329849	1.6
CD8 CD62Lneg mem CCRs	No	0.001273	12.52	23.3	-10.78	32	0.021638	5.53
basophils	No	0.053449	13.81	20.6	-6.79	59	0.129804	2.946
mDC	No	0.002548	12.71	22.9	-10.19	36	0.028874	5.114
pDC CD123pos	No	0.005079	12.95	22.4	-9.448	41	0.034534	4.856
CD19	No	0.310626	17.17	13.55	3.617	80.5	0.406203	1.3
CD19 CD20	No	0.095519	14.1	20	-5.905	65	0.191039	2.388
CD56 bright	No	0.779124	15.67	16.7	-1.033	98	0.802734	0.317
CD56 dim	No	0.114132	14.19	19.8	-5.61	67	0.194025	2.366
CD56 neg	No	0.003515	12.81	22.7	-9.89	38	0.029879	5.065
CD56high CD16pos	No	0.008688	13.12	22.05	-8.931	44.5	0.049234	4.344
neutrophils	No	0.122054	17.76	12.3	5.462	68	0.197611	2.339
CD14	No	0.263175	17.29	13.3	3.986	78	0.357918	1.482
CD14CD16	No	0.013598	13.26	21.75	-8.488	47.5	0.051217	4.287
CD16	No	0.015064	13.29	21.7	-8.414	48	0.051217	4.287
MDSC	No	0.018861	18.62	10.5	8.119	50	0.053439	4.226
CD4/CD45RA/CD62Lneg	No	0.581603	16.64	14.65	1.993	91.5	0.659151	0.6013
CD8/CD45RA/CD62Lneg	No	0.112093	17.81	12.2	5.61	67	0.194025	2.366
GMDSC	No	0.013847	18.71	10.3	8.414	48	0.051217	4.287
