# Supplementary material for: Using mass cytometry to probe the STAT signaling landscape in circulating immune cells in Rheumatoid Arthritis uncovers signaling dysregulation and correlation with disease activity
Source: Front Med (Lausanne). 2025 Dec 9;12:1622537. doi: 10.3389/fmed.2025.1622537 (PMC12722927; doi:10.3389/fmed.2025.1622537)
Supplement: Supplementary file 6 [file Table_5.xlsx]

## Sheet: Sheet1
Supplementary Table 5. Multiple Mann-Whitney tests results of phosphorylated STATs in circulating immune cells. Significant results are shown as YES [FDR(q)=1%.
	Correction for multiple testing by Original FDR method (Benjamini and Hochberg)
	Discovery?	P value	Mean rank of RA	Mean rank of Control	Mean rank diff.	Mann-Whitney U	q value	-log2(q value)
Th1 pSTAT1	Yes	0.000133	20	7.6	12.4	21	0.001255	9.638
Th1 pSTAT3	No	0.460313	16.86	14.2	2.657	87	0.651771	0.6176
Th1 pSTAT4	No	0.175438	17.55	12.75	4.798	72.5	0.338194	1.564
Th1 pSTAT5	Yes	3e-06	20.62	6.3	14.32	8	0.00019	12.36
Th1 pSTAT6	Yes	0.000207	12.1	24.2	-12.1	23	0.001657	9.237
Treg pSTAT1	No	0.011118	18.81	10.1	8.71	46	0.036304	4.784
Treg pSTAT3	No	0.991008	16.02	15.95	0.07381	104.5	0.991008	0.01303
Treg pSTAT4	No	0.245213	17.33	13.2	4.133	77	0.397639	1.33
Treg pSTAT5	No	0.052315	18.19	11.4	6.79	59	0.137221	2.865
Treg pSTAT6	Yes	0.000287	12.17	24.05	-11.88	24.5	0.001913	9.03
CD4 T naive pSTAT1	Yes	0.000482	19.71	8.2	11.51	27	0.002488	8.651
CD4 T naive pSTAT3	No	0.826802	15.74	16.55	-0.8119	99.5	0.881922	0.1813
CD4 T naive pSTAT4	No	0.511995	16.76	14.4	2.362	89	0.690261	0.5348
CD4 T naive pSTAT5	Yes	5e-06	20.55	6.45	14.1	9.5	0.00019	12.36
CD4 T naive pSTAT6	Yes	2.1e-05	11.67	25.1	-13.43	14	0.00055	10.83
CD56bright NK pSTAT1	No	0.039687	18.31	11.15	7.16	56.5	0.111402	3.166
CD56bright NK pSTAT3	No	0.700639	15.55	16.95	-1.402	95.5	0.806491	0.3103
CD56bright NK pSTAT4	No	0.553205	15.31	17.45	-2.14	90.5	0.702587	0.5093
CD56bright NK pSTAT5	No	0.216567	17.43	13	4.429	75	0.383155	1.384
CD56bright NK pSTAT6	No	0.212215	17.43	13	4.429	75	0.381511	1.39
CD56dim NK pSTAT1	Yes	0.000256	19.86	7.9	11.96	24	0.001789	9.127
CD56dim NK pSTAT3	No	0.007384	18.95	9.8	9.152	43	0.025683	5.283
CD56dim NK pSTAT4	No	0.236699	17.36	13.15	4.207	76.5	0.397639	1.33
CD56dim NK pSTAT5	No	0.013647	18.74	10.25	8.488	47.5	0.043669	4.517
CD56dim NK pSTAT6	Yes	0.000649	19.64	8.35	11.29	28.5	0.00307	8.347
CD56neg NKpSTAT1	No	0.014562	18.71	10.3	8.414	48	0.045686	4.452
CD56neg NKpSTAT3	No	0.447004	16.88	14.15	2.731	86.5	0.650188	0.6211
CD56neg NKpSTAT4	No	0.446958	16.88	14.15	2.731	86.5	0.650188	0.6211
CD56neg NKpSTAT5	No	0.088921	17.93	11.95	5.979	64.5	0.212527	2.234
CD56neg NKpSTAT6	No	0.51164	16.76	14.4	2.362	89	0.690261	0.5348
CD56highCD16+ NKpSTAT1	No	0.181863	17.52	12.8	4.724	73	0.343233	1.543
CD56highCD16+ NKpSTAT3	No	0.364496	17.05	13.8	3.248	83	0.555422	0.8483
CD56highCD16+ NKpSTAT4	No	0.762966	15.64	16.75	-1.107	97.5	0.842133	0.2479
CD56highCD16+ NKpSTAT5	No	0.070633	18.05	11.7	6.348	62	0.179385	2.479
CD56highCD16+ NKpSTAT6	No	0.638673	15.45	17.15	-1.698	93.5	0.780059	0.3583
Bas pSTAT1	No	0.044403	18.26	11.25	7.012	57.5	0.122491	3.029
Bas pSTAT3	No	0.168961	17.57	12.7	4.871	72	0.329989	1.6
Bas pSTAT4	No	0.942056	15.9	16.2	-0.2952	103	0.973001	0.03949
Bas pSTAT5	No	0.053449	13.81	20.6	-6.79	59	0.137932	2.858
Bas pSTAT6	No	0.975121	16.05	15.9	0.1476	104	0.981282	0.02726
mDC pSTAT1	Yes	0.001294	19.48	8.7	10.78	32	0.005596	7.482
mDC pSTAT3	No	0.024668	13.48	21.3	-7.824	52	0.07309	3.774
mDC pSTAT4	No	0.610527	16.6	14.75	1.845	92.5	0.757243	0.4012
mDC pSTAT5	No	0.459651	16.86	14.2	2.657	87	0.651771	0.6176
mDC pSTAT6	No	0.116428	17.79	12.25	5.536	67.5	0.262373	1.93
pDC pSTAT1	No	0.497182	16.79	14.35	2.436	88.5	0.690261	0.5348
pDC pSTAT3	No	0.301616	17.19	13.5	3.69	80	0.477808	1.065
pDC pSTAT4	No	0.331723	14.88	18.35	-3.469	81.5	0.510343	0.9705
pDC pSTAT5	No	0.111862	14.19	19.8	-5.61	67	0.255686	1.968
pDC pSTAT6	No	0.150014	14.36	19.45	-5.093	70.5	0.315819	1.663
CD14 pSTAT1	Yes	0.001377	19.45	8.75	10.7	32.5	0.005648	7.468
CD14 pSTAT3	No	0.246027	14.67	18.8	-4.133	77	0.397639	1.33
CD14 pSTAT4	No	0.763183	16.36	15.25	1.107	97.5	0.842133	0.2479
CD14 pSTAT5	No	0.693015	16.48	15	1.476	95	0.806491	0.3103
CD14 pSTAT6	No	0.538736	16.71	14.5	2.214	90	0.701533	0.5114
CD14CD16 pSTAT1	No	0.23686	17.36	13.15	4.207	76.5	0.397639	1.33
CD14CD16 pSTAT3	No	0.16912	17.57	12.7	4.871	72	0.329989	1.6
CD14CD16 pSTAT4	No	0.246039	14.67	18.8	-4.133	77	0.397639	1.33
CD14CD16 pSTAT5	No	0.731217	16.4	15.15	1.255	96.5	0.824488	0.2784
CD14CD16 pSTAT6	No	0.310792	17.17	13.55	3.617	80.5	0.487517	1.036
CD16 pSTAT1	Yes	0.00231	19.31	9.05	10.26	35.5	0.008798	6.829
CD16 pSTAT3	Yes	0.001148	19.5	8.65	10.85	31.5	0.005104	7.614
CD16 pSTAT4	No	0.924932	16.12	15.75	0.369	102.5	0.967249	0.04804
CD16 pSTAT5	No	0.747412	16.38	15.2	1.181	97	0.836265	0.258
CD16 pSTAT6	No	0.321025	17.14	13.6	3.543	81	0.498679	1.004
MDSC pSTAT1	No	0.006394	19	9.7	9.3	42	0.022733	5.459
MDSC pSTAT3	No	0.186438	17.52	12.8	4.724	73	0.346861	1.528
MDSC pSTAT4	No	0.6105	15.4	17.25	-1.845	92.5	0.757243	0.4012
MDSC pSTAT5	No	0.093594	14.1	20	-5.905	65	0.220221	2.183
MDSC pSTAT6	No	0.155936	17.62	12.6	5.019	71	0.320305	1.642
CD19 B cell pSTAT1	Yes	5.3e-05	11.83	24.75	-12.92	17.5	0.000784	10.32
CD19 B cell pSTAT3	No	0.005594	12.95	22.4	-9.448	41	0.020814	5.586
CD19 B cell pSTAT4	No	0.581103	16.64	14.65	1.993	91.5	0.732099	0.4499
CD19 B cell pSTAT5	No	0.811947	16.29	15.4	0.8857	99	0.871917	0.1977
CD19 B cell pSTAT6	No	0.019797	18.6	10.55	8.045	50.5	0.059765	4.065
CD19CD20 B cell pSTAT1	Yes	0.002229	12.67	23	-10.33	35	0.008699	6.845
CD19CD20 B cell pSTAT3	No	0.197249	14.52	19.1	-4.576	74	0.362756	1.463
CD19CD20 B cell pSTAT4	No	0.779094	16.33	15.3	1.033	98	0.847993	0.2379
CD19CD20 B cell pSTAT5	No	0.811973	15.71	16.6	-0.8857	99	0.871917	0.1977
CD19CD20 B cell pSTAT6	No	0.143203	17.67	12.5	5.167	70	0.311232	1.684
CD4 T mem pSTAT1	Yes	0.000257	19.86	7.9	11.96	24	0.001789	9.127
CD4 T mem pSTAT3	No	0.512014	16.76	14.4	2.362	89	0.690261	0.5348
CD4 T mem pSTAT4	No	0.24536	17.33	13.2	4.133	77	0.397639	1.33
CD4 T mem pSTAT5	Yes	5.1e-05	20.19	7.2	12.99	17	0.000784	10.32
CD4 T mem pSTAT6	Yes	6.2e-05	11.86	24.7	-12.84	18	0.000831	10.23
CD62L+ CD4 T naïve pSTAT1	Yes	0.000391	19.76	8.1	11.66	26	0.002319	8.752
CD62L+ CD4 T naïve pSTAT3	No	0.685251	15.52	17	-1.476	95	0.806491	0.3103
CD62L+ CD4 T naïve pSTAT4	No	0.53869	16.71	14.5	2.214	90	0.701533	0.5114
CD62L+ CD4 T naïve pSTAT5	Yes	3e-06	20.62	6.3	14.32	8	0.00019	12.36
CD62L+ CD4 T naïve pSTAT6	Yes	3.2e-05	11.74	24.95	-13.21	15.5	0.000725	10.43
CD4 CD62Lneg T eff pSTAT1	Yes	0.000652	19.64	8.35	11.29	28.5	0.00307	8.347
CD4 CD62Lneg T eff pSTAT3	No	0.731113	15.6	16.85	-1.255	96.5	0.824488	0.2784
CD4 CD62Lneg T eff pSTAT4	No	0.958563	16.07	15.85	0.2214	103.5	0.976879	0.03375
CD4 CD62Lneg T eff pSTAT5	Yes	0.000321	19.81	8	11.81	25	0.002052	8.928
CD4 CD62Lneg T eff pSTAT6	Yes	6e-06	11.48	25.5	-14.02	10	0.00019	12.36
CD4 T cmem pSTAT1	Yes	0.00016	19.95	7.7	12.25	22	0.001393	9.488
CD4 T cmem pSTAT3	No	0.625832	16.57	14.8	1.771	93	0.770255	0.3766
CD4 T cmem pSTAT4	No	0.220314	17.4	13.05	4.355	75.5	0.383155	1.384
CD4 T cmem pSTAT5	Yes	4e-06	20.57	6.4	14.17	9	0.00019	12.36
CD4 T cmem pSTAT6	Yes	8.1e-05	11.9	24.6	-12.7	19	0.001002	9.963
CD4 T cmem CCRs pSTAT1	No	0.008499	18.9	9.9	9.005	44	0.028932	5.111
CD4 T cmem CCRs pSTAT3	No	0.459627	16.86	14.2	2.657	87	0.651771	0.6176
CD4 T cmem CCRs pSTAT4	No	0.236645	17.36	13.15	4.207	76.5	0.397639	1.33
CD4 T cmem CCRs pSTAT5	Yes	8.9e-05	20.07	7.45	12.62	19.5	0.001021	9.936
CD4 T cmem CCRs pSTAT6	No	0.010095	13.14	22	-8.857	45	0.033648	4.893
CD4 T em pSTAT1	Yes	0.000481	19.71	8.2	11.51	27	0.002488	8.651
CD4 T em pSTAT3	No	0.942595	15.9	16.2	-0.2952	103	0.973001	0.03949
CD4 T em pSTAT4	No	0.410233	16.95	14	2.952	85	0.607753	0.7184
CD4 T em pSTAT5	Yes	0.000227	19.88	7.85	12.03	23.5	0.001731	9.174
CD4 T em pSTAT6	Yes	0.000104	11.95	24.5	-12.55	20	0.001107	9.82
CD4 T em CCRs pSTAT1	No	0.374926	17.02	13.85	3.174	83.5	0.561284	0.8332
CD4 T em CCRs pSTAT3	No	0.924828	16.12	15.75	0.369	102.5	0.967249	0.04804
CD4 T em CCRs pSTAT4	No	0.975149	16.05	15.9	0.1476	104	0.981282	0.02726
CD4 T em CCRs pSTAT5	Yes	0.000439	19.74	8.15	11.59	26.5	0.002422	8.69
CD4 T em CCRs pSTAT6	No	0.085224	14.05	20.1	-6.052	64	0.209782	2.253
CD8 T pSTAT1	Yes	0.000113	20.02	7.55	12.47	20.5	0.001127	9.794
CD8 T pSTAT3	No	0.670145	16.5	14.95	1.55	94.5	0.800174	0.3216
CD8 T pSTAT4	No	0.138036	17.69	12.45	5.24	69.5	0.306747	1.705
CD8 T pSTAT5	Yes	0.000356	19.79	8.05	11.74	25.5	0.00219	8.835
CD8 T pSTAT6	No	0.031568	18.4	10.95	7.455	54.5	0.090193	3.471
CD8 T naïve pSTAT1	Yes	5.4e-05	20.17	7.25	12.92	17.5	0.000784	10.32
CD8 T naïve pSTAT3	No	0.552877	16.69	14.55	2.14	90.5	0.702587	0.5093
CD8 T naïve pSTAT4	No	0.143945	17.67	12.5	5.167	70	0.311232	1.684
CD8 T naïve pSTAT5	Yes	4.9e-05	20.19	7.2	12.99	17	0.000784	10.32
CD8 T naïve pSTAT6	No	0.027957	18.45	10.85	7.602	53.5	0.081329	3.62
CD8 CD62Lneg T effp STAT1	Yes	0.001371	19.45	8.75	10.7	32.5	0.005648	7.468
CD8 CD62Lneg T effp STAT3	No	0.700366	16.45	15.05	1.402	95.5	0.806491	0.3103
CD8 CD62Lneg T effp STAT4	No	0.156149	17.62	12.6	5.019	71	0.320305	1.642
CD8 CD62Lneg T effp STAT5	No	0.01875	18.62	10.5	8.119	50	0.057692	4.115
CD8 CD62Lneg T effp STAT6	No	0.168133	17.57	12.7	4.871	72	0.329989	1.6
CD8 T mem pSTAT1	Yes	0.000436	19.74	8.15	11.59	26.5	0.002422	8.69
CD8 T mem pSTAT3	No	0.731733	16.4	15.15	1.255	96.5	0.824488	0.2784
CD8 T mem pSTAT4	No	0.204525	17.45	12.95	4.502	74.5	0.371863	1.427
CD8 T mem pSTAT5	Yes	0.00165	19.4	8.85	10.55	33.5	0.006599	7.244
CD8 T mem pSTAT6	No	0.084835	17.95	11.9	6.052	64	0.209782	2.253
CD8 T cmem pSTAT1	Yes	0.001046	19.52	8.6	10.92	31	0.004783	7.708
CD8 T cmem pSTAT3	No	0.272217	17.26	13.35	3.912	78.5	0.435547	1.199
CD8 T cmem pSTAT4	No	0.088996	17.93	11.95	5.979	64.5	0.212527	2.234
CD8 T cmem pSTAT5	Yes	0.000165	19.95	7.7	12.25	22	0.001393	9.488
CD8 T cmem pSTAT6	No	0.168833	17.57	12.7	4.871	72	0.329989	1.6
CD8 T em pSTAT1	Yes	0.000649	19.64	8.35	11.29	28.5	0.00307	8.347
CD8 T em pSTAT3	No	0.779034	15.67	16.7	-1.033	98	0.847993	0.2379
CD8 T em pSTAT4	No	0.51185	16.76	14.4	2.362	89	0.690261	0.5348
CD8 T em pSTAT5	No	0.006341	19	9.7	9.3	42	0.022733	5.459
CD8 T em pSTAT6	No	0.096867	17.88	12.05	5.831	65.5	0.224619	2.154
CCRs CD8 Tcmem pSTAT1	No	0.04666	18.24	11.3	6.938	58	0.126537	2.982
CCRs CD8 Tcmem pSTAT3	No	0.685887	16.48	15	1.476	95	0.806491	0.3103
CCRs CD8 Tcmem pSTAT4	No	0.513382	15.24	17.6	-2.362	89	0.690261	0.5348
CCRs CD8 Tcmem pSTAT5	No	0.182342	17.52	12.8	4.724	73	0.343233	1.543
CCRs CD8 Tcmem pSTAT6	No	0.537826	16.71	14.5	2.214	90	0.701533	0.5114
CCRs CD8 T em pSTAT1	No	0.219389	17.4	13.05	4.355	75.5	0.383155	1.384
CCRs CD8 T em pSTAT3	No	0.149613	17.64	12.55	5.093	70.5	0.315819	1.663
CCRs CD8 T em pSTAT4	No	0.654913	16.52	14.9	1.624	94	0.787865	0.344
CCRs CD8 T em pSTAT5	No	0.04799	18.24	11.3	6.938	58	0.127972	2.966
CCRs CD8 T em pSTAT6	No	0.65477	16.52	14.9	1.624	94	0.787865	0.344
GMDSC pSTAT1	No	0.539303	16.71	14.5	2.214	90	0.701533	0.5114
GMDSC pSTAT3	No	0.957869	16.07	15.85	0.2214	103.5	0.976879	0.03375
GMDSC pSTAT4	No	0.553287	16.69	14.55	2.14	90.5	0.702587	0.5093
GMDSC pSTAT5	No	0.375358	17.02	13.85	3.174	83.5	0.561284	0.8332
GMDSC pSTAT6	No	0.909024	16.14	15.7	0.4429	102	0.963204	0.05409
